# Supplementary material for: Triazoles and Strobilurin Mixture Affects Soil Microbial Community and Incidences of Wheat Diseases
Source: Plants (Basel). 2023 Feb 2;12(3):660. doi: 10.3390/plants12030660 (PMC9919142; doi:10.3390/plants12030660)
Supplement: Supplementary file 1 [file plants-12-00660-s001.zip]

Archive with 1 entries (1 files):
- plants-1938996-supplementary.pdf
